# Supplementary material for: Declining Myocarditis Mortality in the United States and the Impact of the COVID-19 Pandemic
Source: J Clin Med. 2025 Jul 18;14(14):5116. doi: 10.3390/jcm14145116 (PMC12295393; doi:10.3390/jcm14145116)
Supplement: Supplementary file 1 [file jcm-14-05116-s001.zip]

Archive with 1 entries (1 files):
- jcm-3733833-supplementary.pdf
